# Supplementary material for: Neural Network Prediction of Keratoconus in AIPL1-Linked Leber Congenital Amaurosis: A Proof-of-Concept Pilot Study
Source: J Clin Med. 2025 Sep 15;14(18):6499. doi: 10.3390/jcm14186499 (PMC12470760; doi:10.3390/jcm14186499)
Supplement: Supplementary file 1 [file jcm-14-06499-s001.zip]

Archive with 1 entries (1 files):
- jcm-3808939-supplementary.pdf
